# Supplementary material for: DNAJA2 inhibits Newcastle disease virus replication by targeting its V protein to modulate the MDA5-MAVS pathway
Source: BMC Microbiol. 2025 Dec 22;26:84. doi: 10.1186/s12866-025-04618-9 (PMC12870088; doi:10.1186/s12866-025-04618-9)
Supplement: Supplementary file 1 — Supplementary Material 1. [file 12866_2025_4618_MOESM1_ESM.xlsx]

## Sheet: Sheet1
Fig.1G
12h-mock			12h-NDV			24h-mock			24h-NDV			36h-mock			36h-NDV			48h-mock			48h-NDV			60h-mock			60h-NDV
0.949342	1.09051	1.05336	1.15803	1.19058	1.19886	1.07923	0.939533	0.986253	1.20303	1.13227	1.01162	0.97943	1.03525	1.02111	1.35974	1.41748	1.3693	1.01397	0.986333	0.985233	1.4012	1.43065	1.36289	0.901251	1.00696	0.994092	1.82344	1.88775	1.9141
Fig.2A
12h-DNAJA2-0ug			12h-DNAJA2-1ug			12h-DNAJA2-2ug			24h-DNAJA2-0ug			24h-DNAJA2-1ug			24h-DNAJA2-2ug
0.95111	1.00609	1.0514	0.959955	0.986433	0.912686	0.731306	0.779066	0.720061	1.02126	1.06636	1.04919	0.925948	0.925751	0.927396	0.64256	0.60917	0.626449
Fig.2C
12h-DNAJA2-0ug			12h-DNAJA2-1ug			12h-DNAJA2-2ug			24h-DNAJA2-0ug			24h-DNAJA2-1ug			24h-DNAJA2-2ug
0.93625	1.00708	1.05667	0.794147	0.805916	0.853113	0.631677	0.70777	0.716548	0.962532	1.01068	1.02679	0.813975	0.879259	0.815559	0.733649	0.519076	0.461654
Fig.2D
	pXJ40-MYC			pXJ40-MYC-DNAJA2
6h	5.5	5.6	5.4	5.25	5.3	5.2
12h	6.5	6.4	6.7	6.1	5.9	6.2
24h	7.75	8	7.75	7.2	7.35	7.2
Fig.2E
12hNC			12hsi-DNAJA2			24hNC			24hsi-DNAJA2
0.982921	0.956945	1.01758	0.484645	0.576343	0.568408	1.02337	0.988614	0.988514	0.490899	0.408508	0.454607
Fig.2G
12hNC			12hsi-DNAJA2			24hNC			24hsi-DNAJA2
1.08907	1.03857	1.03477	1.35148	1.33126	1.34295	1.06004	1.00367	1.0363	1.58907	1.60649	1.55226
Fig.2H
	siNC			siDNAJA2
6h	5.8	5.5	6	6	5.75	6.2
12h	6.2	6.35	6.25	6.8	6.9	6.75
24h	7.5	7.8	7.6	8.4	8.65	8.3
Fig.3B
pEGFP-N1			pEGFP-DNAJA2			pEGFP-DNAJA2 1-100 aa			pEGFP-DNAJA2 101-367 aa			pEGFP-DNAJA2 368-411 aa
1.01276	1.12506	0.986131	0.377182	0.326088	0.321599	1.27425	1.15946	1.26868	0.482026	0.489582	0.481565	1.18099	1.17283	1.17288
Fig.3D
pEGFP-N1			pEGFP-DNAJA2			pEGFP-DNAJA2 1-100 aa			pEGFP-DNAJA2 101-367 aa			pEGFP-DNAJA2 368-411 aa
1.03425	1.03517	1.04486	0.247423	0.274827	0.20897	0.925136	0.953375	0.973774	0.253357	0.253616	0.260931	1.01891	0.97011	0.977571
Fig.4A
12h-pXJ40-Myc			12h-pXJ40-Myc-DNAJA2			24h-pXJ40-Myc			24h-pXJ40-Myc-DNAJA2
0.959264	0.939523	1.04247	6.09429	6.15669	6.10191	1.46409	0.835088	0.820243	5.08673	4.96594	5.18921
Fig.4B
12h-pXJ40-Myc			12h-pXJ40-Myc-DNAJA2			24h-pXJ40-Myc			24h-pXJ40-Myc-DNAJA2
1.02456	1.37078	0.976032	3.95863	4.3319	3.5186	1.116	1.17963	1.07054	2.39219	2.14107	2.06814
Fig.4C
12h-pXJ40-Myc			12h-pXJ40-Myc-DNAJA2			24h-pXJ40-Myc			24h-pXJ40-Myc-DNAJA2
0.90125	1.07177	1.10957	4.31691	3.91768	4.43828	1.06202	0.95705	0.983957	3.64513	3.60429	3.76949
Fig.4D
12h-pXJ40-Myc			12h-pXJ40-Myc-DNAJA2			24h-pXJ40-Myc			24h-pXJ40-Myc-DNAJA2
0.882703	1.02101	1.13288	7.88986	7.3615	6.58873	1.43727	1.06683	0.652176	5.29534	5.23399	5.1785
Fig.4E
12h-pXJ40-Myc			12h-pXJ40-Myc-DNAJA2			24h-pXJ40-Myc			24h-pXJ40-Myc-DNAJA2
0.867539	1.00348	1.15269	7.28934	7.32141	7.28945	1.00485	0.89296	1.11471	3.18354	3.22942	3.86176
Fig.4F
4F-MRNA
12h-pXJ40-Myc			12h-pXJ40-Myc-DNAJA2			24h-pXJ40-Myc			24h-pXJ40-Myc-DNAJA2
1.06807	1.01748	0.936272	8.40327	8.27363	8.37019	1.58008	0.773782	0.817902	5.50642	5.88786	5.65737
4G
12h-DNAJA2-0ug			12h-DNAJA2-1ug			12h-DNAJA2-2ug			24h-DNAJA2-0ug			24h-DNAJA2-1ug			24h-DNAJA2-2ug
12h-pXJ40-Myc			12h-pXJ40-Myc-DNAJA2			24h-pXJ40-Myc			24h-pXJ40-Myc-DNAJA2
1.00569	1.01154	0.936847	8.40879	8.29863	8.3801	1.58059	0.787862	0.820462	5.50524	5.88706	5.65552
Fig.4G
12h-DNAJA2-0ug			12h-DNAJA2-1ug			12h-DNAJA2-2ug			24h-DNAJA2-0ug			24h-DNAJA2-1ug			24h-DNAJA2-2ug
0.955173	0.971632	1.07319	1.12953	1.13704	1.12463	1.6693	1.78621	1.39915	1.12793	1.122	1.14941	1.21269	1.33793	1.28623	1.67408	1.77416	1.77494
Fig.4H
12h-DNAJA2-0ug			12h-DNAJA2-1ug			12h-DNAJA2-2ug			24h-DNAJA2-0ug			24h-DNAJA2-1ug			24h-DNAJA2-2ug
1.05925	1.05848	1.08227	1.31094	1.37422	1.33657	1.64531	1.67123	1.65282	0.966568	1.05468	0.978748	1.29076	1.27422	1.23657	1.51262	1.57123	1.54723
Fig.4J
12h-SiNC			12h-siDNAJA2			24h-NC			24h-siDNAJA2
1.00347	0.936272	0.99654	0.317709	0.343941	0.37128	1.03527	0.97942	0.986233	0.482968	0.435275	0.441352
Fig.4K
12h-SiNC			12h-siDNAJA2			24h-NC			24h-siDNAJA2
1.00256	0.935173	0.987439	0.320712	0.35294	0.369279	1.03477	0.968419	0.978244	0.483897	0.429286	0.452349
Fig.4L
12h-SiNC			12h-siDNAJA2			24h-NC			24h-siDNAJA2
0.929805	1.01045	1.0755	0.337978	0.359733	0.393654	0.954842	0.954842	1.09683	0.497377	0.488515	0.425496
Fig.4M
12h-SiNC			12h-siDNAJA2			24h-NC			24h-siDNAJA2
0.982821	1.08298	1.01748	0.426332	0.481297	0.435075	1.03526	1.01396	0.952638	0.642262	0.659754	0.678302
Fig.4N
12h-SiNC			12h-siDNAJA2			24h-NC			24h-siDNAJA2
1.01045	0.955945	0.989657	0.313166	0.335643	0.300409	1.08925	0.825496	1.11214	0.544624	0.591862	0.579682
Fig.4O
12h-SiNC			12h-siDNAJA2			24h-NC			24h-siDNAJA2
1.06807	1.31494	0.936272	0.244008	0.410371	0.471392	1.13027	0.833161	1.06191	0.498846	0.443396	0.46544
Fig.4P
12h-NC			12h-siDNAJA2			24h-NC			24h-siDNAJA2
0.926238	1.07612	0.997646	0.562136	0.523027	0.523646	0.926219	1.07613	0.997649	0.663177	0.627492	0.625775
Fig.4Q
12h-NC			12h-siDNAJA2			24h-NC			24h-siDNAJA2
0.9262	1.07615	0.997652	0.665463	0.629634	0.627918	0.970744	1.00414	1.02512	0.592064	0.581116	0.598712
Fig.5A
12h-pXJ40-Myc			12h-pXJ40-Myc-DNAJA2			24h-pXJ40-Myc			24h-pXJ40-Myc-DNAJA2
0.965936	0.933033	1.03526	5.65685	5.31474	5.57897	1.08925	1.3692	0.970511	3.83189	3.73307	3.70921
Fig.5B
12h-pXJ40-Myc			12h-pXJ40-Myc-DNAJA2			24h-pXJ40-Myc			24h-pXJ40-Myc-DNAJA2
0.982821	1.03886	1.01748	4.32896	4.3333	4.38032	1.00463	1.00463	0.990801	3.14605	3.49177	3.41471
Fig.5E
12h-SiNC			12h-siDNAJA2			24h-NC			24h-siDNAJA2
0.936272	1.00347	1.06807	0.424843	0.372419	0.407536	0.97041	0.997692	1.03288	0.316014	0.316014	0.327406
Fig.5F
12h-SiNC			12h-siDNAJA2			24h-NC			24h-siDNAJA2
1.00347	0.936272	0.99654	0.317709	0.343941	0.371286	1.03526	0.97942	0.986233	0.482968	0.435275	0.441351
Fig.5I
pCMV-MYC+pXJ40-FLAG			pCMV-MYC+pCMV-MYC-DNAJA2			pXJ40-FLAG+pXJ40-FLAG-V			pXJ40-FLAG-V+pCMV-MYC-DNAJA2
0.993093	1.03396	1.00695	1.06098	1.05532	1.03189	1.06205	1.0283	1.01471	6.9636	6.91767	6.6139
Fig.5J
pCMV-MYC+pXJ40-FLAG			pCMV-MYC+pCMV-MYC-DNAJA2			pXJ40-FLAG+pXJ40-FLAG-V			pXJ40-FLAG-V+pCMV-MYC-DNAJA2
1.00696	0.952638	0.993092	0.602904	0.574349	0.602904	0.698985	0.718636	0.723635	3.10947	3.52266	3.24151
Fig.S2 A
12h-mock			12h-NDV			24h-mock			24h-NDV			36h-mock			36h-NDV			48h-mock			48h-NDV			60h-mock			60h-NDV
0.930109	1.15238	0.834799	1.58163	1.18764	1.33887	0.992292	1.03663	0.954493	1.44256	1.37105	1.36202	1.01974	1.0311	0.9709	1.43858	1.23292	1.43981	1.03241	0.904862	1.02742	1.32222	1.39243	1.45225	1.02545	0.875033	1.21239	1.42469	1.34567	1.33715
Fig.S2 B
V-flag-0μg			V-flag-1μg			V-flag-2μg			V-flag-4μg
0.953076	0.930611	1.11631	1.26417	1.29816	1.62237	1.47951	1.51832	1.93916	2.05765	1.70209	2.46725
Fig.S2 C IF127
12h-DNAJA2-0ug			12h-DNAJA2-1ug			12h-DNAJA2-2ug			24h-DNAJA2-0ug			24h-DNAJA2-1ug			24h-DNAJA2-2ug
1.06039	0.947694	0.914367	1.32866	1.3642	1.33108	1.69167	1.71964	1.70497	1.04237	1.0759	1.08173	1.32969	1.35783	1.3083	1.91077	1.84862	2.10986
Fig.S2 C ISG15
12h-DNAJA2-0ug			12h-DNAJA2-1ug			12h-DNAJA2-2ug			24h-DNAJA2-0ug			24h-DNAJA2-1ug			24h-DNAJA2-2ug
1.05709	1.07945	1.06346	1.23651	1.20191	1.28035	1.39926	1.39304	1.38665	0.962507	1.03823	0.999263	1.28546	1.27401	1.26711	1.62682	1.6413	1.65412
Fig.S2 D IF127
12h-NC			12h-siDNAJA2			24h-NC			24h-siDNAJA2
0.929805	1.01045	1.07549	0.337978	0.359733	0.393654	0.954842	0.954842	1.09682	0.497377	0.488514	0.425496
Fig.S2 D ISG15
12h-NC			12h-siDNAJA2			24h-NC			24h-siDNAJA2
0.970496	1.1119	0.917601	0.607941	0.61803	0.619426	1.0184	1.10051	0.881085	0.75435	0.778409	0.760983
Fig.S2 E MDA5
12h-DNAJA2-0ug			12h-DNAJA2-1ug			12h-DNAJA2-2ug			24h-DNAJA2-0ug			24h-DNAJA2-1ug			24h-DNAJA2-2ug
1.06605	0.985056	0.948896	1.12024	1.14595	1.14778	1.4191	1.42144	1.4479	1.02019	1.02618	0.953634	1.35931	1.34879	1.40713	1.63131	1.61476	1.65347
Fig.S2 E MAVS
12h-DNAJA2-0ug			12h-DNAJA2-1ug			12h-DNAJA2-2ug			24h-DNAJA2-0ug			24h-DNAJA2-1ug			24h-DNAJA2-2ug
1.04193	1.03163	1.02644	1.22557	1.20544	1.24968	1.42385	1.43314	1.44481	1.05502	1.08956	1.05542	1.32526	1.34259	1.37261	1.50414	1.54049	1.567
Fig.S2 F
		12h-DNAJA2-0μg			12h-DNAJA2-1μg			12h-DNAJA2-2μg			24h-DNAJA2-0μg			24h-DNAJA2-1μg			24h-DNAJA2-2μg
TBK1		1.6005	0.660056	0.739442	2.40206	1.34097	1.68813	2.69204	1.95548	1.82949	1.09511	0.99102	0.913869	1.54372	1.23503	1.02352	1.68281	1.29457	1.39785
IRF3		1.12449	0.917871	0.857638	1.21871	1.29254	1.20059	1.95574	1.66024	1.61679	1.37017	0.799496	0.830334	1.7723	1.24589	1.25922	2.0047	1.5445	1.78663
P-IRF3		1.14351	0.922808	0.933683	1.8405	1.31624	1.34108	2.29085	1.53811	1.68459	1.09468	0.897594	1.00773	1.80856	1.25845	1.33633	2.43364	1.56166	1.57635
Fig.S2 G MDA5
12h-SiNC			12h-siDNAJA2			24h-NC			24h-siDNAJA2
1.04814	1.06186	1.02194	0.695305	0.606646	0.609413	1.0184	1.01051	0.981085	0.783432	0.722097	0.789515
Fig.S2 G MAVS
12h-SiNC			12h-siDNAJA2			24h-NC			24h-siDNAJA2
0.970496	1.0119	0.917601	0.68162	0.604219	0.619333	1.0184	1.10051	1.08108	0.883731	0.80174	0.890592
Fig.S2 H
		12h-NC			12h-siDNAJA2			24h-NC			24h-siDNAJA2
TBK1		1.51507	1.01162	1.08411	0.473303	0.497527	0.18253	1.11615	1.05911	0.924737	0.867062	0.665784	0.742809
IRF3		0.810024	1.13337	1.05661	0.374348	0.535964	0.501956	0.924449	1.11624	0.959313	0.697889	0.660939	0.491046
P-IRF3		1.00959	1.15617	0.834239	0.755658	0.392864	0.394881	1.04012	1.05651	0.90337	0.781411	0.68545	0.819612
Fig.S2 I MDA5
pCMV-MYC+pXJ40-FLAG			pCMV-MYC+pCMV-MYC-DNAJA2			pXJ40-FLAG+pXJ40-FLAG-V			pXJ40-FLAG-V+pCMV-MYC-DNAJA2
0.997893	0.995729	1.00638	1.01582	1.26463	1.25729	1.30969	1.0031	1.26737	2.44477	2.3212	2.22839
Fig.S2 I MAVS
pCMV-MYC+pXJ40-FLAG			pCMV-MYC+pCMV-MYC-DNAJA2			pXJ40-FLAG+pXJ40-FLAG-V			pXJ40-FLAG-V+pCMV-MYC-DNAJA2
0.896839	1.08524	1.01792	0.510737	0.534881	0.463928	0.979318	1.03519	0.956389	1.44782	1.36555	1.54408
Fig.S2 J MAVS
pCMV-Flag+pXJ40-MYC			pCMV-Flag-V+pXJ40-MYC			pCMV-FLAG-V+pCMV-MYC-DNAJA2-0μg			pXJ40-FLAG-V+pCMV-MYC-DNAJA2-1μg			pXJ40-FLAG-V+pCMV-MYC-DNAJA2-2μg
1.04339	1.03334	0.923264	0.114244	0.122824	0.0211512	0.310998	0.657517	0.479961	0.549416	0.832835	0.933673	1.16259	1.18473	1.21747
